# Supplementary material for: Extracellular Citrate Treatment Induces HIF1α Degradation and Inhibits the Growth of Low-Glycolytic Hepatocellular Carcinoma under Hypoxia
Source: Cancers (Basel). 2022 Jul 10;14(14):3355. doi: 10.3390/cancers14143355 (PMC9315704; doi:10.3390/cancers14143355)
Supplement: Supplementary file 1 [file cancers-14-03355-s001.zip]

Archive with 1 entries (1 files):
- cancers-1779276-supplementary.pptx
